# Supplementary material for: Metabolomics analysis of cerebrospinal fluid suggests citric acid cycle aberrations in bipolar disorder
Source: Neurosci Appl. 2022 Jun 30;1:100108. doi: 10.1016/j.nsa.2022.100108 (PMC12243999; doi:10.1016/j.nsa.2022.100108)
Supplement: Multimedia component 1 [file mmc1.xlsx]

## Sheet: All data
Related to the citric acid cycle
	Patients		Controls
Analyte	Mean	SD	Mean	SD	Unadjusted p value	Fold change	FDR	The Human Metabolome Database	Description
Citrate	61.8597	16.45	54.7545	11.65	0.00804332	1.12976	0.248922
2-Oxoisocaproate	0.55303	0.130348	0.498182	0.0912686	0.00970135	1.1101	0.150117	HMDB0000695	Amino acid metabolism
Histidine	4.01045	1.10579	3.60182	0.773518	0.0223589	1.11345	0.230652	HMDB0000177	Amino acid metabolism
Glucose	750.557	153.994	700.495	83.169	0.0323942	1.07147	0.250631	HMDB0304632	Carbohydrate metabolism
Serine	9.15821	3.00531	10.1455	1.83634	0.0351602	0.902691	0.217625	HMDB0000187	Amino acid metabolism
Formate	6.41343	1.40797	6.91091	1.56828	0.0675714	0.928016	0.348529	HMDB0304356
Lactate	472.669	88.4412	447.118	65.6714	0.0780595	1.05714	0.345108
Dimethyl sulfone	4.05522	2.40418	3.41091	1.43019	0.0828604	1.1889	0.320542	HMDB0004983
Creatinine	22.8716	5.70536	21.5345	3.39745	0.128885	1.06209	0.443187	HMDB0000562
Ascorbate	33.2179	9.74751	35.6236	7.68372	0.139059	0.932468	0.430356		Vitamine C
Ornithine	2.02239	0.202874	1.98	0.0930949	0.155295	1.02141	0.43691	HMDB0000214	Amino acid metabolism
Glutamine	104.566	27.5663	97.7236	24.8956	0.156905	1.07001	0.404653	HMDB0003423	Amino acid metabolism
3-Hydroxyisobutyrate	5.08507	1.34899	4.80727	0.91931	0.196394	1.05779	0.467534	HMDB0000023	Amino acid metabolism
Pyruvate	20.2373	5.9807	18.8873	5.79687	0.210886	1.07148	0.466174
3-Methyl-2-oxovalerate	0.502985	0.179199	0.468519	0.138488	0.247965	1.07356	0.511595	HMDB0037114	Fatty acid metabolite
Phenylalanine	3.27761	0.701475	3.14364	0.546627	0.249623	1.04262	0.482828	HMDB0000159	Amino acid metabolism
Arginine	8.2597	1.84079	7.92909	1.2203	0.255941	1.0417	0.465927	HMDB0000517	Amino acid metabolism
Hypoxanthine	1.19672	0.344464	1.13091	0.282759	0.266156	1.05819	0.457606	HMDB0000157	Nucleic acid metabolism
Dimethylamine	0.859701	0.32709	0.803636	0.223577	0.282128	1.06976	0.459537	HMDB0000087
3-Hydroxybutyrate	2.97164	4.30506	3.88909	5.68649	0.312799	0.764097	0.48402	HMDB0041603	Ketone metabolism
Pyroglutamate	6.47015	1.42265	6.24364	0.950587	0.314619	1.03628	0.463653	HMDB0000267	Amino acid metabolism
Alanine	10.6881	2.69587	10.2509	2.56637	0.364327	1.04265	0.512503	HMDB0001310	Amino acid metabolism
Mannose	7.01045	1.47228	6.78364	1.40775	0.389591	1.03344	0.524215	HMDB0000169	Carbohydrate metabolism
Ethanolamine	5.20597	1.28132	5.38	0.914776	0.399492	0.967652	0.515139	HMDB0000149	Phospholipid metabolism
Acetone	6.73881	8.0591	7.74909	7.03099	0.467256	0.869625	0.578419	HMDB0001659	Ketone metabolism
Fructose	52.4567	15.9303	50.7327	10.0258	0.48717	1.03398	0.579876	HMDB0000660	Carbohydrate metabolism
Tyrosine	3.69701	0.958371	3.58545	0.812955	0.495043	1.03111	0.567423	HMDB0000158	Amino acid metabolism
Isoleucine	1.94627	0.59246	1.87818	0.499144	0.49947	1.03625	0.552051	HMDB0000172	Amino acid metabolism
Threonine	7.65821	2.49321	7.92909	1.94752	0.512071	0.965837	0.546462	HMDB0000167	Amino acid metabolism
Acetoacetate	2.59403	2.27981	2.83091	2.15182	0.559244	0.916324	0.576909	HMDB0304256	Ketone metabolism
Acetate	17.0567	6.24462	17.8636	8.98153	0.560598	0.954829	0.559651
Methanol	8.30448	5.0326	8.76909	5.35295	0.622898	0.947017	0.602413	HMDB0001875
Myo-inositol	36.1925	8.70526	35.6436	5.81877	0.689965	1.0154	0.647055	HMDB0000211
Lysine	7.15224	1.65853	7.25818	1.4847	0.713601	0.985404	0.649538	HMDB0003405	Amino acid metabolism
Choline	0.708955	0.192851	0.7	0.145297	0.776619	1.01279	0.686701	HMDB0000097
Propylene glycol	2.37015	2.54279	2.27818	2.42263	0.839451	1.04037	0.72164	HMDB0001881
Creatine	14.294	2.92092	14.3636	2.62173	0.89118	0.995154	0.745403	HMDB0000064
Ethanol	24.8985	58.2189	26.5764	114.401	0.91677	0.936867	0.746629
Leucine	3.97761	1.05469	3.99636	0.945744	0.918667	0.995308	0.728989	HMDB0000687	Amino acid metabolism
3-Hydroxyisovalerate	1.13731	0.448173	1.14182	0.317216	0.950084	0.996055	0.735072	HMDB0000754	Amino acid metabolism
2-Hydroxyisovalerate	1.91791	0.991926	1.90727	0.884822	0.950784	1.00558	0.717672	HMDB0000407	Amino acid metabolism
2-Hydroxybutyrate	8.31642	3.91073	8.32545	3.18848	0.989027	0.998915	0.728763	HMDB0000008	Ketone metabolism
Valine	6.1403	1.81242	6.13636	1.61249	0.99002	1.00064	0.71253	HMDB0000883	Amino acid metabolism
Arabinitol	9.9	3.45622	9.90545	2.54547	0.99225	0.999449	0.697905	HMDB0001851	Carbohydrate metabolism

## Sheet: Adj 1
	Citrate
		Estimate	SE	t	p value
	Intercept	42.23	6.44283	6.55458	1.57308e-09
	Patient	8.09211	2.64886	3.05494	0.0027883
	Age	0.158139	0.106943	1.47873	0.141901
	Sex	5.71443	2.7159	2.10407	0.0375139
	BMI	0.125389	0.213638	0.586922	0.558387
	Glucose
		Estimate	SE	t	p value
	Intercept	556.482	56.579	9.83549	5.3172e-17
	Patient	52.6207	23.2615	2.26213	0.0255352
	Age	1.14609	0.93914	1.22036	0.224783
	Sex	26.5335	23.8502	1.11251	0.268201
	BMI	3.32823	1.8761	1.77401	0.078662
	Lactate
		Estimate	SE	t	p value
	Intercept	350.025	34.9868	10.0045	2.12011e-17
	Patient	26.5733	14.3843	1.84739	0.067217
	Age	1.31652	0.580737	2.26698	0.0252282
	Sex	-15.3767	14.7483	-1.04261	0.299281
	BMI	1.9083	1.16013	1.6449	0.102674
	Pyruvate
		Estimate	SE	t	p value
	Intercept	15.4937	2.69209	5.75526	7.07489e-08
	Patient	1.24092	1.10681	1.12117	0.264511
	Age	0.00471052	0.0446852	0.105416	0.916226
	Sex	0.341301	1.13482	0.300754	0.764136
	BMI	0.122389	0.0892668	1.37105	0.172985

## Sheet: Adj 2
	Citrate
		Estimate	SE	t	p value
	Intercept	57.3073	3.35655	17.0733	2.5589e-25
	Litihum	10.4068	3.92964	2.64828	0.0102113
	Valproate	3.04301	5.67024	0.536663	0.59339
	Lamotrigine	-1.34363	4.08071	-0.329263	0.743049
	Glucose
		Estimate	SE	t	p value
	Intercept	736.246	32.8254	22.4292	9.75478e-32
	Litihum	18.3055	38.4299	0.476335	0.635484
	Valproate	67.9339	55.4521	1.22509	0.225101
	Lamotrigine	-9.63141	39.9073	-0.241344	0.810072
	Lactate
		Estimate	SE	t	p value
	Intercept	463.82	19.1073	24.2745	1.11447e-33
	Litihum	1.22548	22.3696	0.0547835	0.956484
	Valproate	7.22688	32.2781	0.223894	0.823564
	Lamotrigine	17.2799	23.2296	0.743873	0.459719
	Pyruvate
		Estimate	SE	t	p value
	Intercept	20.1762	1.27755	15.7929	1.3898e-23
	Litihum	-0.586935	1.49568	-0.392421	0.696072
	Valproate	-1.54682	2.15818	-0.716724	0.476193
	Lamotrigine	1.32745	1.55318	0.854665	0.395975

## Sheet: Correlations
Pairwise correlation coefficients
Correlation coefficient
	Citrate	Glucose	Lactate	Pyruvate
Citrate	NaN	0.477273	0.481442	0.378885
Glucose		NaN	0.73612	0.517655
Lactate			NaN	0.628914
Pyruvate				NaN
p value
	Citrate	Glucose	Lactate	Pyruvate
Citrate	NaN	2.72562e-08	1.98031e-08	1.68193e-05
Glucose		NaN	4.47453e-22	1.02335e-09
Lactate			NaN	8.7083e-15
Pyruvate				NaN
